# Supplementary material for: Genome-Wide Identification and Expression Analysis of the STAT Family in Reeve’s Turtle (Mauremys reevesii)
Source: Biochem Genet. 2024 May 16;63(3):2330–46. doi: 10.1007/s10528-024-10820-7 (PMC12144074; doi:10.1007/s10528-024-10820-7)
Supplement: Supplementary file 3 — Supplementary file3 (XLSX 16 kb) [file 10528_2024_10820_MOESM3_ESM.xlsx]

## Sheet: new 2
>M. reevesii STAT1 promotor
tccagtgaaaccccattggaggaatactgctttccgacccatgaaatgggctccatggat
gcagagattgacccacacagagcacattgtttgattgcggactttattgcaaattgggtc
aaacagcgcactggtttccaccttttcaatccattattccattatacatcaaagcaaaat
ttccccattatgtgtgcacagtgcccagagacacaattttggcaccacaatccttatttt
aattgggttgtcccatgaacagttccacagaattcaaaatgttctaatgtattttgtggc
taatgcaaagatcatgatgtcaactttacgagtttttcccagaacatactgttttaaaag
tgggaactgtaagtcctctgttgaaaaaaaaaatcgtatttggatcatctactagacaaa
gcaaaagaactacattcagcttgtcttcagtgtgagttcttaaaacaaagttgacaatca
gagttgttcaacagattaaaaaacaaataaaaaatgctgatgacaaatggaaactatttt
aaataatttaccctcccaatctccaagcagaagtaagaggcttaatgaaaaagtatgggc
ctcaagccaacggtcaaaaaaatcctccatcagtaccttggagaagtgtgtataactatg
ccaggggtaggcaacctatggcacacatgccgaaggcggcatgcgagctgattttcagtg
gcactcacactgcccgggtcctggccaccggtccggggggctctgcgttttaatttaatt
ttaaattaaacttcttaaacatgttataaaccttatttactttacatacaacaatagttt
aggtatatattatggatgtatagaaagagaccttctaaaaatgttaaaatgtatttctgg
cacacgaaaccttatactagagtgaataaatgaagactcggcacaccactcctgaaaggt
tgccaacccctgctctatgctatgtactttgacctgacacatgcatgtctgaagacaata
tgagttttgctattgacttcaatggcagcaagactgagctgtcagtgaggcaagccctaa
aatggtcatgctgagatattctagtctttttctccttaaagacataaaccctcctcttgt
gacttaagcaggagttggggccacgcagaaatttgcaatatgggcccctaagttatctga
atgtcaaggttaggtttcactatcgggtttcttaaagctatggcaccagcactttgcagc
aaaactagtgcagctttttacggaatgccttttttaaaaaaaacaatatatcaaaaaaca
tcatggggcactggaagggaaaagtttgtttgattttaaagcaaaatgcaatggtgaaac
caaagtatgcaggaggtgcaacacaagcaagttgtcatacaatgcaccactaaaagtcaa
agctagtgaggagaacttgcattgaaatgagcaaagagtcctgtggcgccttatgtagac
taacagagtattggagcagtatagttctgttagtctataaggtgcctcaggactctgctt
ttacagatccagactaataccctctgatacttgcattgaaatgatttttcccatggaatt
tggtggtttactgatttactgtgatctttttgtcacaattctcaaacatgaaagttgtaa
gtgccttaaacatgcccaggaatgtggtttttagcatatgcaccagtttaaatgtttttg
acccctttttgaggaattaataatgaaaaattaaaacctttcaaactcccagtaaatcac
ttaagtagacatggcacaagacgtggttgtactcaaaagtcaatctatggctgcaagctg
aactcatgtgcctttctttgcaggaacaggagataaaaacaggactttgtctagtggaga
tccttggagaaaaggcgcactgctttgtgttaccattagtagttttttaaagttgattga
gaaacatttgactaagcata
>M. reevesii STAT2 promotor
gggtggaagggcagaggcagactggactccgagctggcagggagtgggagggagacgggg
gctgacggaggagagcactggcagtgagtggagacgtggagaggaactccagatgggcgg
ctaggactgcctgggtaaggagactgggactggctgggtgaggagaatgggacggggagc
cagggtgtggaagagccaggactgggacagggcagaagaggccaagcgtcgggggaaagg
gcagatggggttgggaccacgagagcacactcctgtccagagcctggaacccacgtgggg
cttctaaggctcagcgatcctctgctgtcgggaatgaggtgaaaccaccggctaagggct
catccccctctagctttggtccatgtacagaatgacaacctactactgccgttggttaac
gcttagctcaagtggccgaggtctgtgtggtggatgtgaaggtccaaccctgctgatgac
tcctggggattgatgtgaagtcacgtgatggagttcatgtcggggggggttggtggattc
ttccccagttcatttggtttcctaaaaacctaggaaattgcagagagaaacctgttttaa
agtaacgttagtaagggtgcgaagtccaacgctcagcagttaggaagtgccaaagggagg
ttgcccaggcattaatggtgccacttcctaacttttcagtgcttggtttgaaccctgagt
catgttcggtaaggtggtttgtgcttgtggtatttataccagcaccctaggctggcgctg
ctcgcccagcccatcgcgcctcattgcatcacctgtaaaaactctccgatggatgagctg
gttttccaagacctgtcaagcttgacgagggaagctcttgctttttataggcgctggctc
tctgtctggccgttctatatttgcctccggggattgcatgtgtcgccacgagcctaaacc
cccagaataaagtgcaaggcaggagcgtggctgcgcagcgcgggctgggcccggaataga
agctggcacctctcccctagtgtttggagagtctgactggcctgaaatagctccaagaat
ctgatttcagaaccgaccgcgacctcgcccctttgttttctccagagtgtttgtgtacag
ctgagagcgggcgtgcgctgagcgtgctcccgaacccgggccccctggtctgcgtgccgc
aaggacctcgcgggaggcacgtaagacccagtccctgggctggctgctgcgctgtggcag
atgggctgtcctggatgaagggccctgaatgcttggtcatttcacagtcccatggcaggt
taacagggcaggggcagttctgtggcagagctgggtctctctgccccgaggaactggact
gcatgggctgtgctgggcaaaccccaataacctgtgccaggtgcatgtgggtgattccca
aatgggtgctggcctgttccgtcacaccctcggccagctcctcccatcaggtgctcaggg
aaggtggtgtggggccggggggccggggaaggcgggcgaggggctggggaaggtggccgg
gccctgggggggccagggagggcggccagggaaggtggccgggcgccggggtggacattt
cctctgtgctggtcagtttccccttttcacggtgaatgactttgcttggccggaccaagg
ctgagctctcagggcgcgtgctaagggagatggttgttgcgttgcatgcgaatacaaggg
actgtacatcactggagtctccaggggctctccctggaagacagaggggggtcggatcct
gggtccccagaagcgtttcccagcagtgcactgtgatgtcagagccagaaagtctctctc
ctgcattagactagagtctcccctgggcagccgttgtctgacgctgctctgggctggggg
cacagagggcccttctccccctcagtgttcatggagggtccttgccctgatggtgtctcc
ttccccccaggttctgaaca
>M. reevesii STAT3 promotor
gcctggctctggcccaaggcaaaaaccgttctattgcgtgtaggaaatggctcacccggg
agacttgtacttttgctttctgtgttgatgaactgaaatggtgtcgctctctggccagcc
cagcgtactcgggggtagtgcgggggggggatgctccagctgcccagagaaacagctctt
gtgctaacgagaaggctggaaaaggggcaggcgggcagagcgaaaggcctgggagccgcc
tgttaatgctcttccctggtgctagtgggcgggtggacacagaggtgcagttgtgtcctg
gcagcaaaaaggaggggggcagcagatgtgccctaacctctcgtttgatttttctcatca
ctttgccttcgttgaccttctaacctcagcactgaccagagccaggctctcggtgagaga
acactagccgggtgcgtgtctgccgccagggactggagagtgatgcctgtggtgaatttt
gctcctgcgcagggggggcggcatgggcctatgcaggaaggggtgagaggggagcatggg
ctgactctgcaccagggtgaattatgacaggagatctgttcactctggcagctcattcca
gctgcagatgtaccctcgggccgatgggtcagaagataggcctgagattcgggtcatcgg
gtttgtctattattccggaggcgtctctaaatcccctagtcagagcacttggtcctacct
ctggccagctttcattccttcaacttgtcctgctgagttttgcacggagcctttctgtga
gcatccggggaagccagcaggctgttcccgctagcctgttatccggcccatagcagctag
tcctggtgccccggatccacaggatcggagctacacccctgcttttgatcaggctctggg
agaaccccctcagtgccccagacccctgggggggccctctaccttcaggacaggccacgc
tgggctgcagcccccctgcttcatcctgtgagctctgctcagcaggccccctgaggcaga
ctcctgccccacaggtgcctcagcgggtatttgcagcaacacctcaggaatcctggtttg
caaatgttacctggggactggcagtgctgcagtccggttggcttaggttagctcagagaa
atggagggtaaagcagagtccgttctgctccacccagagcaattcaccagccaagctgta
tcttcaggctcctgtcagctgccaggtgcgagggctcctgcttcttccagagcccaggct
tatccccccccccccgtcctttgttctccacctggggtctttgctccgcttccttgctga
gagtgggagccatgagtccttggttctctgggccccttgctgatctgggtcagtttcagc
ccatttcaaaatgactcattctgggcagacagcaaagtctgttagtctgccctgagagca
gacatcatctccccccagcaatgcaaagtggggaaactgaggcatgcacaggattcatag
aaacacttctggcaattcccccatgcgtgggggaggcgctcagtgcaggctgctctgtgg
catttcgggggagttatttttgtctcctgtggggggaggggtgataacaaagaccggaac
atttctgaaaatggggaagaccaggtctgttctttctgctgaattcagaagtggccgagg
ggatttccatcagccttaaagaaacctgagctttgggctcagatcaagtacgggagatgc
cacccttccaggcggcccacccgatgggcgaggagcctggcaaagtggggagtggtggtg
gtggtggtaaaatctaactgggaccctccccacatgcctgtgatgacaatcactagtcac
tcccatggagcatcctccaccgtgtgggtccgagcgtgcggcagatgccccacaggagtc
cttccccggtgaactaagatgtgccccctgcagctctgatgtggttctctgtgtgttgcc
aggttccagagtcggccgag
>M. reevesii STAT4 promotor
cacagcatagtcctccaaggatacagaaagcccaaaatagcaactcacacaaacaaaagg
gtctttcacactgcttgggctcatcttcagcccaccctccagactcagcttgtggattac
ctttaaatctctttggcacctttcctagaatcccttctcaatctcattccatcttccacc
ccctatttaagaaccttctacagaaaccctactagagacaccctgtgattcatcttccaa
actgagttttctcagcccgtttgtgaggtccaggtgtctcatactgtcccctgacctcaa
ttagccctacccccactagctaagatggggctagttacagcacaggagggctgactaacc
agggttggctgcctaaaaagggcaatccaccctgttagatgtcccaagcagagattgggg
cttttaggtaatatcatcatcaaataatatatagtaataataataaaggcgctaaaggtc
attgcaacatttttgttgtttgggtattttccccttctctgttttactctgaaatatgca
aaatatctgcagcattaattggtaatgactttttacaacataaacatgtaaattaaaaaa
caaatataatggtctaaatcctcaggcttactccctctcttttgtaccactgagaccatg
ctagggatactgagctgatatagctggttcctttgtcactccatctttgcagtccccagc
gtaggaagtatgtcaggggtggggagggacggagagaagtaggcagaagaattggctgga
acatgattccaactggtgcactttagagcagcctctaaactactctaatgtgtgctcagg
attaaggcagagaatcagagaggtataaccagcttcctgatggccactccttccacacta
gtctgcccacacttaagtactgaagttaatgtcagttttgcctgaggtagggaatgacaa
tgcaggtctaatgcctgtccctcacccccatgcaagctcatcagatggtgtcctattctt
tgtatttggctttctttccagtactaagtttaccgaaaacatacaactacaatctgaagc
aaccccaaggtacaatccttctaggtgagatagaaatagagatgcttagtctaggtatga
atttcagagtggggcagtagatgccctgatcatgactacggtttcttctcttttatttct
tgtataaccttcccattcttgggtttggagccagccgtttaagatgtactagagcagcgt
ttcccaaacttgggacgccgcttgtgtagggaaagcccttggcaggctgggccggtttgt
ttacctggcccgtccacaggtccggccgatggcggctaccactggccacgatttgctgct
ccaggccaatggaagctgcaggaagcagtggccagtatgtctctcggcttgcaccgtttc
cagcagctcccattggcctggagcagtgagccgtggcctgtgggagccgtgatcagccga
acctgcggatgcagcaggtagacaaaccggcccggcccgccaggggctttccctaaacaa
gcggcgtcccaagtttggctttgtaaactactttcctgaaaagggaaatactgtttttaa
aaaataaaaatcaccattctgtctgaaatgtttatgatctacttttatgagtctttcaca
cagcaaccagggagagaaaattgtttacaataaaaaaggaaaaggtggtgtgaaaccaca
gaaatctgccgggtacccagattggtataacacctgagactactgtttactctttttttt
tttttaaactgaataattcactgtttcaggtggacagtgtccctttgaaagtggaaaaaa
tgaggggtagggggactatggaattatgtgacaaaggaggaacatgctgaaaacaaatga
tacacttgctatggagtgcttgtgtagtatcaaagattatatattaaatattaaaccaat
ttcaccatttcttttatagt
>M. reevesii STAT5B promotor
cggccctgtcccccgagctcggcactggcctacctgaatcagggcccagtcacgccgggg
gctgaatggtgcgagtgtccaaggcagatgggcccccatccctcatcggggcagtagctc
agcaaggagagggaggctgcgtgctggagagagctccctggttactgctccagctccagc
tccagcagtggctacggcagaccgggaccccgtgggcagcgggcccggggacgtgttgtg
aagcagagtgcggggctgagggtcctggctattagcgagttctccgtttagaacgaggca
gttaacgcctcccccacccgtcaatacgggctgctcgctttccttcccggattgcgcccc
ccagacacctagccgccccccccccaaatctgcactatataaatgcagccacgtcgcgga
acccaggtacagccgggccccagggggtagcacagagcatttgccatgcacctggagccc
gagcccgccgctcgcgcactggcacgtacctggtgctggctgcggctgggcctcaggacc
ccgctggagcagggtgtgtgcccctccggctggccgcagctccccttcgggcagaagagc
ctccggctgccaggaaagctagaccccaaatgctccttcagccccattcctggggctttt
cagtcccccccaacccatcctgatgtgggaaggggcttcccttggctgggacccccaaac
aagtgcaggtggcagcaccagcctgcccctgcctctagccctccccacaagccctttccc
atagctgcccctccacccacgcactctcctgagctgcaactgccttgcccaagagccctt
ctgcaccttatattgcccagcaagtcctcccagcatgccttgcattagcctacaattccc
atgaccctcccctgggaactacatttcccagaatccccttggtctagcttgacctgggac
tggcccatgtgtggcagagcaggcatagtgctccaaggggatgtttccctcacagcgggt
ggaggggattcatgcagcatgggggggtgaggctctagctcttcgaatccctcttggacc
gtgagaaactccctcttggcttcggcataaggctccagggtaagggaagcagtgacccac
gtgctaagctttgtgcgtggggccggctcctgtgtgtgaagtcaaacccgcgtgggtgtg
tgcaccccagcacaccggtaccttggccgcccctgcatcgctccgccctttggcaaagga
gcacctggtttcctgaaagcggagtcaggctcagccaggagatgccccgcaggaattcct
gccgggatgagggtgtggtgggaggcgtgcgagcaaatggtgtttgctcctttctcattt
ggggaacctggagctgagtttaggagtttacccgcttcgttttcacccccactctgccgg
gtgagactcttgtcttggagagctccaggctcagagacggttggggacttggggggcccc
gtctgagagactctttagggactgctcagcccctgttctgtggagagccaggccctgccg
ggggcctgcaacagggccccagaaattgggagttcctgggaagagctggacctgagctca
ttagacatcgacattgctcctgccgttggctttggctcgccctgtcgcgcccgtctcccc
ggagcagcatctgtctctttggggtggtgacgcttggtggcttttcctgtcattcaggga
cactgactgggccaggctggtgggcagctccaggttccctctgccagcatcttcgtcaca
tccccttctgggcgcagattggatcctgtgccccactgctgagggagcggctgtgagtga
ctagacaggaaaggatgtgagttgcttttcctgtgcgcccggagccgagaaagacaatgg
ccactgagcttgcaaattctcccgagtgggggaagaaccttcctgggtaactgtcgtgtg
cctccgccaggttctgaccg
>M. reevesii STAT6 promotor
aaattaacccattccgggaatccccaggcaggctcagctcgcgctggggcagcggcattg
ccagctttacgccgaggggagtgggtcagggctgaggcccggaggagacaggtgagattt
aagggctttgcttcttcccggagtggcttctccgcaaaaggattctccccacccctccgc
ccccggccgcaggcgtgcgaagtgggtggcgcacgcaggcagatcagaagccttttccat
ctgctcggcaggcacgtaggcgacggcgtgagcagaaagggagaaaagggccctggggtt
ttgccagcgtcccccccgtcagccgcgcaaagctacttccccaaagcaggcaagcctggc
gggttctgtttgtttcctccgagatgctgcttaatgttgtaatcctggtctggtttcctg
gcctccttgaggcctttgcagactccgcctcttctcgtactttgcctctgttgttgttta
gtaagagccgctagttggggccctcggtcgccgcctccgggggcccctggctgctcgctc
tcgcacgcagcccgagcccaggtcggcccctcggcttggatcccagagggagcaaactcc
tgccagcgtttccactcactgcctcccgtccgagcagcgacgtgcaaaagatctgtcttg
aggggaagaaataacagggccaggtcgggagctggtgcaaaccggagcagctctctggaa
accgaggggtggtgaggctgatagaccccaactgaggatctggcctgaaatgtctgtttg
ttgttcgcaaacggagtgtcctgctgcagggcccccgatgggatttgcctgctgggaacc
gaaagcagaacttgccccattaccggaccctgggacgaataaggggacacaaggaatgca
agactggtccggatccttgatctgtctgtctccaccacgggccaggacctgaggcttcag
gaggtgaagaaacctctgcaggaagcagatatagaataacctgtctctgggggaaggttc
ttcctgacctccaaaagttcgaggtggcgtttgtcctggagcatgagggtttatagcccg
gccgcaactcctcccattacagttcttgttctctaaacggtcgtgcgttcttgggtttca
agaaatctcgtgccagtgaatcccacccacctcgttaagtgttgctgggatggtgggcgg
cggggggagggggtgctcctcgggggccagacggtcccacgctgggggagataagggggg
actggtgcaagggaggtgggtgggcgggtaacgggctttggaaatgattgtctggccctt
gagccaatagggtggtcccagcgacagctaagcagggctagatgggacagatgtgctgcc
agccccacatgccccgactctctctgacctaaggtacttctctgcccccccacattactg
tagtatctgagcctttgaggtatttatccccacacactccccctgtgaggcagtgctatt
ctccctgttgtagagatggggaaaccgaggcacatgacttccccaaggtcacgcagcggc
agagcagggaatcgaatcagggtctaaccgggtcacccattctttctttctctataattt
gtcgctgtccccggcacataataggcgatgccgagctcttctcttcgaagcactttgcaa
aggagatcagtagcactatccacaattcacagacggggggggaaactgaggcatggagag
ggcaagtgacttgcccaaggccactcaggaggtcggtggcagagccggaaatagagcccg
tgtttcctgaggcctagttcagggttctcgctctctgtccactcggccacggtgctcttc
ccagggggtccctgagggagacgccagggacgcaagtcgtttgccgggaaggcttgaggg
gttaaccgtggatagctggaggcccggctcacgccgccctctcctgtctatttttagccc
cgtaggcagccggctccaaa
