# Supplementary material for: Genome-Wide Identification and Expression Analysis of the STAT Family in Reeve’s Turtle (Mauremys reevesii)
Source: Biochem Genet. 2024 May 16;63(3):2330–46. doi: 10.1007/s10528-024-10820-7 (PMC12144074; doi:10.1007/s10528-024-10820-7)
Supplement: Supplementary file 4 — Supplementary file4 (XLSX 18 kb) [file 10528_2024_10820_MOESM4_ESM.xlsx]

## Sheet: Sheet1
Species	Gene symbol	Accession number	mRNA	Protein	CDS length(bp )	Protein length(aa )	Chromosome location or Scaffold ID	Lineage
Homo sapiens	STAT1	6772	NM_001384880.1	NP_001371809.1	2193	730	Chromosome 2
	STAT2	6773	NM_001385110.1	NP_001372039.1	2523	840	Chromosome 12
	STAT3	6774	NM_001369512.1	NP_001356441.1	2313	770	Chromosome 17	Mamal
	STAT4	6775	NM_001243835.2	NP_001230764.1	2247	748	Chromosome 2
	STAT5A	6776	NM_001288718.2	NP_001275647.1	2385	794	Chromosome 17
	STAT5B	6777	NM_012448.4	NP_036580.2	2364	787	Chromosome 17
	STAT6-2	6778	NM_001178078.2	NP_001171549.1	2544	847	Chromosome 12
Xenopus laevis	STAT1-1	108703082	XM_018239041.2	XP_018094530.1	2196	731	Chromosome 9_10S
	STAT1-2	398324	NM_001088787.1	NP_001082256.1	2256	751	Chromosome 9_10L
	STAT2	116502854	XM_018250035.2	XP_018105524.1	2262	753	Chromosome 2S
	STAT3	779100	NM_001096733.1	NP_001090202.1	2310	769	Chromosome 9_10L	Amphibian
	STAT4	108701493	XM_018236240.2	XP_018091729.1	2274	757	Chromosome 9_10L
	STAT5B	414637	NM_001091208.1	NP_001084677.1	2346	781	Chromosome 9_10S
	STAT6-1	495683	NM_001095162.1	NP_001088631.1	2376	791	Chromosome 2L
	STAT6-2	108709852	XM_018250056.2	XP_018105545.1	2349	782	Chromosome 2S
Thamnophis elegans	STAT1-1	116510513	XM_032220111.1	XP_032076002.1	2241	746	Chromosome 1
	STAT2	116502854	XM_032208814.1	XP_032064705.1	2472	823	Chromosome 2
	STAT3	116520720	XM_032235044.1	XP_032090935.1	2319	772	Chromosome Z	snake
	STAT4	116520970	XP_032091400.1	XP_039350625.1	2250	749	Chromosome 1
	STAT5B	116520784	XM_032235125.1	XP_032091016.1	2355	784	Chromosome Z
	STAT6-1	116503107	XM_032209286.1	XP_032065177.1	2328	775	Chromosome 2
Terrapene carolina triunguis	STAT1	112105108	XM_024197769.2	XP_024053537.1	2235	744	NW_020664413.1
	STAT3	112102281	XM_026654878.1	XP_026510663.1	2313	770	NW_020664544.1
	STAT4	112103109	XM_029910521.1	XP_029766381.1	1611	536	NW_020664413.1	Three-toed box turtle
	STAT5A	112125888	XM_026662638.2	XP_026518423.1	623	206	NW_020693317.1
	STAT5B	112120052	XM_026646188.2	XP_026501973.1	1173	390	NW_020698714.1
	STAT6	112117476	XM_026659263.1	XP_026515048.1	2109	702	NW_020664967.1
Pelodiscus sinensis	STAT1-1	102462741	XM_014570874.2	XP_014426360.1	2262	754	NW_005853697.1
	STAT1-2	102462741	XM_014570875.2	XP_014426361.1	2235	745	NW_005857381.1
	STAT2	102457389	XM_006131249.1	XP_006131311.1	1392	464	NW_005852192.1	Chinese softshell turtle
	STAT3	102460388	XM_014581815.2	XP_014437301.1	2310	770	NW_005852192.1
	STAT4	102463308	XM_006117890.3	XP_006117952.1	2250	750	NW_005853697.1
	STAT5A	102462477	XM_025179734.1	XP_025035519.1	1308	436	NW_005852192.1
	STAT6	102454648	XM_025188215.1	XP_025044000.1	279	92	NW_005857022.1
Oreochromis mossambicu	STAT1	116317095	XM_031735767.2	XP_031591627.1	2310	769	Chromosome 23
	STAT2	116336550	XM_031760457.2	XP_031616317.1	2409	802	Chromosome 5
	STAT3	116312473	XM_031729895.2	XP_031585755.1	2295	764	Chromosome 4	Fish
	STAT4	116309449	XM_031726036.2	XP_031581896.1	2214	737	Chromosome 16
	STAT5	116312472	XM_031729893.2	XP_031585753.1	2361	786	Chromosome 4
	STAT6	116325821	XM_031746852.2	XP_031602712.1	2274	757	Chromosome 20
Mus musculus	STAT1	20846	NM_001205313.1	NP_001192242.1	2268	755	Chromosome 1
	STAT2	20847	NM_019963.2	NP_064347.1	2769	922	Chromosome 10
	STAT3	20848	NM_011486.5	NP_035616.1	2169	722	Chromosome 11
	STAT4	20849	NM_001308266.1	NP_001295195.1	2247	748	Chromosome 1	Mammal
	STAT5a	20850	NM_001164062.1	NP_001157534.1	2306	797	Chromosome 11
	STAT5b	20851	NM_001113563.2	NP_001107035.1	2361	786	Chromosome 11
	STAT6-2	20852	NM_009284.2	NP_033310.2	2514	837	Chromosome 10
Meleagris gallopavo	STAT1	100544816	XM_003207430.4	XP_003207478.1	2346	781	Chromosome 7
	STAT2	104916177	XM_010727173.2	XP_010725475.1	1791	596	NW_011138805.1
	STAT3-1	100547142	XM_010724669.2	XP_010722971.1	2313	770	Chromosome 29
	STAT4	100544968	XM_003207431.4	XP_003207479.1	2250	749	Chromosome 7	Bird
	STAT5B	100546986	XM_010724671.3	XP_010722973.1	2364	787	Chromosome 29
	STAT3-2	100547142	XM_031557070.1	XP_031412930.1	2316	771	Chromosome 29
	STAT6	104915970	XM_019611128.2	XP_019466673.1	1656	551	NW_011128380.1
Gasterosteus aculeatus	STAT3	120828237	XM_040191691.1	XP_040047625.1	2295	765	Chromosome 11
	STAT5B	120819248	XM_040176467.1	XP_040032401.1	2361	787	chromosome5	Fish
	STAT2	120835023	XM_040203493.1	XP_040059427.1	2139	713	chromosome17
	STAT4	120834091	XM_040201877.1	XP_040057811.1	2220	740	chromosome16
	STAT6	120829090	XM_040192914.1	XP_040048848.1	2136	712	chromosome12
Gallus gallus	STAT1	424044	NM_001012914.2	NP_001012932.1	2268	755	Chromosome 7
	STAT2	100858732	XM_040654879.2	XP_040510813.1	2943	980	Chromosome 34	Bird
	STAT3	420027	NM_001030931.4	NP_001026102.2	2316	771	Chromosome 27
	STAT4	768406	XM_015289448.4	XP_046777626.1	2250	749	Chromosome 7
	STAT5A	395556	NM_204779.1	NP_990110.1	2364	787	Chromosome 27
	STAT6	100859196	XM_046905028.1	XP_046760984.1	2601	866	Chromosome 34
Danio rerio	STAT1a	30768	NM_131480.1	NP_571555.1	2250	749	Chromosome 22
	STAT1b	368481	NM_200091.2	NP_956385.2	2178	725	Chromosome 9
	STAT2	565200	XM_017356505.2	XP_017211994.1	2508	835	Chromosome 6
	STAT3	30767	NM_131479.1	NP_571554.1	2421	806	Chromosome 3	fish
	STAT4	368519	NM_001004510.1	NP_001004510.1	2004	667	Chromosome 9
	STAT5a	369197	NM_194387.2	NP_919368.2	2358	785	Chromosome 3
	STAT5b	445474	NM_001003984.2	NP_001003984.2	2361	786	Chromosome 12
	STAT6	337413	NM_001130590.1	NP_001124062.1	2277	758	Chromosome 23
Chrysemys picta	STAT1	101931440	XM_042860638.1	XP_042716572.1	2268	756	NW_024885779.1
	STAT2	101944167	XM_042844150.1	XP_042700084.1	2484	828	NW_024885872.1
	STAT3	101952372	XM_008174848.3	XP_008173070.1	2316	771	NW_024885867.1
	STAT4	101932470	XM_005306806.4	XP_005306863.1	2250	750	NW_024885779.1	Turtuls
	STAT5B-1	101932204	XM_042844026.1	XP_042699960.1	2367	789	NW_024885867.1
	STAT5B-2	101951134	XM_005314454.4	XP_005314511.1	618	206	NW_024932825.1
	STAT6	101950059	XM_024112018.2	XP_023967786.1	3072	1024	NW_024885872.1
Chelonia mydas	STAT1	102934663	XM_037912540.2	XP_037768468.1	2262	753	Chromosome 11
	STAT2	102932386	XM_037883693.2	XP_037739621.1	2532	843	Chromosome 20
	STAT3	102932633	XM_043537047.1	XP_043392982.1	2400	799	Chromosome 27	Green sea turtle
	STAT4	102934439	XM_037912536.2	XP_037768464.1	2250	749	Chromosome 11
	STAT5B	114022664	XM_037886652.2	XP_037742580.1	2349	782	Chromosome 27
	STAT6	102945894	XM_037883688.2	XP_037739616.1	2484	827	Chromosome 20
Bos taurus	STAT1	510814	XM_005202573	XP_005202630.1	2250	749	Chromosome 2
	STAT2	511023	NM_001205689.1	NP_001192618.1	2574	857	Chromosome 5
	STAT3	508541	NM_001012671.2	NP_001012689.2	2313	770	Chromosome 19	Mamam
	STAT4	515988	NM_001083692.2	NP_001077161.2	2256	751	Chromosome 2
	STAT5A	282375	NM_001012673.1	NP_001012691.1	2385	794	Chromosome 19
	STAT5B	282376	NM_174617.4	NP_777042.2	2364	787	Chromosome 19
	STAT6	353105	XM_005206514.4	XP_005206571.1	2544	847	Chromosome 5
Anolis carolinensis	STAT1	100558595	XM_003217427.2	XP_003217475.1	2244	747	Chromosome 2
	STAT2	103277767	XM_016991217.1	XP_016846706.1	2211	736	Chromosome 2	Lizrad
	STAT3	100566559	XM_016994595.1	XP_016850084.1	2319	772	Chromosome 6
	STAT4	100556501	XM_0032174616.3	XP_003217464.1	2250	749	Chromosome 2
	STAT6	100552866	XM_016995234.1	XP_016850723.1	2205	734	NW_003338759.1
Alligator mississippiensis	STAT1	102571738	XM_006272369.3	XP_006272431.1	2262	753	NW_017711096.1
	STAT2	102574603	XM_019482431	XP_019337976	2289	763	NW_017708176.1
	STAT3	102575901	XM_019476311.1	XP_019331856	2316	771	NW_017707913.1	Crocodile
	STAT4	102571515	XM_019491958.1	XP_019347503.1	2247	748	NW_017711096.1
	STAT6	102573100	XM_019480984	XP_019336529	1923	640	NW_017714426.1
Mauremys reevesii	STAT1-1	120374631	XM_039494596.1	XP_039350530.1	2268	756	Chromosome 11
	STAT1-2	120374631	XM_039494600.1	XP_039350534.1	2145	715	Chromosome 11
	STAT2	120391254	XM_039514731.1	XP_039370665.1	2556	852	Chromosome 25
	STAT3	120392259	XM_039516943.1	XP_039372877.1	2316	772	Chromosome 27
	STAT4	120374670	XM_039494691.1	XP_039350625.1	2250	750	Chromosome 11
	STAT5B	120392261	XM_039516946.1	XP_039372880.1	2349	783	Chromosome 25
	STAT6-1	120391151	XM_039514557.1	XP_039370491.1	2583	861	Chromosome 25
	STAT6-2	120391151	XM_039514558.1	XP_039370492.1	2490	830	Chromosome 25

## Sheet: Sheet2
Table 1. Mauremys reevesii
Gene symbol	Chromosome location or Scaffold ID
STAT1-1	Chromosome 11
STAT1-2	Chromosome 11
STAT2	Chromosome 25
STAT3	Chromosome 27
STAT4	Chromosome 11
STAT5B	Chromosome 25
STAT6-1	Chromosome 25
STAT6-2	Chromosome 25
Table 2.Pelodiscus sinensis
Gene symbol	Chromosome location or Scaffold ID
STAT1-1	Chromosome 11
STAT1-2	Chromosome 11
STAT2	Chromosome 25
STAT3	Chromosome 27
STAT4	Chromosome 11
STAT5B	Chromosome 25
STAT6-1	Chromosome 25
STAT6-2	Chromosome 25
Table 3. Terrapene carolina triunguis
Gene symbol	Chromosome location or Scaffold ID
STAT1	NW_020664413.1
STAT3	NW_020664544.1
STAT4	NW_020664413.1
STAT5A	NW_020693317.1
STAT5B	NW_020698714.1
STAT6	NW_020664967.1
Table 4 Chelonia mydas
Gene symbol	Chromosome location or Scaffold ID
STAT1	Chromosome 11
STAT2	Chromosome 20
STAT3	Chromosome 27
STAT4	Chromosome 11
STAT5B	Chromosome 27
STAT6	Chromosome 20
