# Supplementary material for: Genome-Wide Identification and Expression Analysis of the STAT Family in Reeve’s Turtle (Mauremys reevesii)
Source: Biochem Genet. 2024 May 16;63(3):2330–46. doi: 10.1007/s10528-024-10820-7 (PMC12144074; doi:10.1007/s10528-024-10820-7)
Supplement: Supplementary file 5 — Supplementary file5 (XLSX 11 kb) [file 10528_2024_10820_MOESM5_ESM.xlsx]

## Sheet: Sheet1
Supplementary Table 3 The potential binding sites for transcription factors (TFs) in the stat genes promoter.
Gene ID	transcription factor	motif	location
GeneID:120374631	TATA-box	TATTTAAA	538
GeneID:120374631	W box	TTGACC	68
GeneID:120374631	Myb-binding site	CAACAG	378
GeneID:120374631	MYB recognition site	CCGTTG	608
GeneID:120374631	TCA-element	TCAGAAGAGG	1133
GeneID:120374631	MYC	CATTTG	524
GeneID:120374631	CAAT-box	CCCAATTT	111
GeneID:120374631	ABRE	ACGTG	1821
GeneID:120374670	TCCC-motif	TCTCCCT	1689
GeneID:120374670	I-box	gGATAAGGTG	1718
GeneID:120374670	CCGTCC-box	CCGTCC	747
GeneID:120374670	LTR	CCGAAA	1053
GeneID:120374670	CAAT-box	CAAT	159
GeneID:120374670	STRE	AGGGG	180
GeneID:120374670	CARE	CAACTCAC	41
GeneID:120374670	WRE3	CCACCT	1723
GeneID:120391151	MYC	CATGTG	1531
GeneID:120391151	as-1	TGACG	317
GeneID:120391151	CCGTCC motif	CCGTCC	626
GeneID:120391151	TCT-motif	TCTTAC	481
GeneID:120391151	WRE3	CCACCT	1274
GeneID:120391151	GT1-motif	GGTTAA	1922
GeneID:120391151	L-box	ATCCCACCTAC	1160
GeneID:120391151	A-box	CCGTCC	626
GeneID:120391151	TGA-element	AACGAC	1896
GeneID:120391151	Myb-binding site	CAACAG	1505
GeneID:120391151	ABRE3a	TACGTG	253
GeneID:120391151	TATA-box	TATA	990
GeneID:120392110	TATA-box	TATAAATA	751
GeneID:120392110	GCN4_motif	TGAGTCA	716
GeneID:120392110	GT1-motif	GGTTAA	414
GeneID:120392110	WRE3	CCACCT	732
GeneID:120392110	MYB-like sequence	TAACCA	413
GeneID:120392110	Box 4	ATTAAT	671
GeneID:120392259	DRE1	ACCGAGA	408
GeneID:120392259	GCN4_motif	TGAGTCA	1392
GeneID:120392259	MRE	AACCTAA	1123
GeneID:120392259	WRE3	CCACCT	1288
GeneID:120392259	CCGTCC motif	CCGTCC	1274
GeneID:120392259	MYC	CATTTG	1081
GeneID:120392259	TCA-element	TCAGAAGAGG	1665
GeneID:120392259	Unnamed__1	CGTGG	1526
GeneID:120392259	W box	TTGACC	372
GeneID:120392259	A-box	CCGTCC	1274
GeneID:120392259	CAT-box	GCCACT	1670
GeneID:120392261	ABRE3a	TACGTG	503
GeneID:120392261	W box	TTGACC	949
GeneID:120392261	TATA-box	TATATA	396
GeneID:120392261	CARE	CAACTCAC	1877
GeneID:120392261	WRE3	CCACCT	727
GeneID:120392261	MYB-like sequence	TAACCA	159
GeneID:120392261	MYB recognition site	CCGTTG	1643
GeneID:120392261	MYC	CATTTG	458
GeneID:120392261	ARE	AAACCA	1266
